# Supplementary material for: Electrocatalytic Oxygen Reduction Reaction of Graphene Oxide and Metal-Free Graphene in an Alkaline Medium
Source: Nanomaterials (Basel). 2023 Apr 8;13(8):1315. doi: 10.3390/nano13081315 (PMC10146927; doi:10.3390/nano13081315)
Supplement: Supplementary file 1 [file nanomaterials-13-01315-s001.zip]

Archive with 1 entries (1 files):
- nanomaterials-2311438-supplementary.pdf
